# Supplementary material for: SLC6A4 Gene Methylation in Premature Infants Undergoing Kangaroo Mother Care: A Prospective Longitudinal Study
Source: Biomedicines. 2026 Jun 2;14(6):1269. doi: 10.3390/biomedicines14061269 (PMC13296614; doi:10.3390/biomedicines14061269)
Supplement: Supplementary file 1 [file biomedicines-14-01269-s001.zip]

Archive with 1 entries (1 files):
- biomedicines-4296653-supplementary.pdf
